# Supplementary material for: Fennoscandian freshwater control on Greenland hydroclimate shifts at the onset of the Younger Dryas
Source: Nat Commun. 2015 Nov 17;6:8939. doi: 10.1038/ncomms9939 (PMC4660357; doi:10.1038/ncomms9939)
Supplement: Supplementary Data — age-model output; chironomid-based summer temperature data; hydrogen isotope ratios form lipid biomarkers [file ncomms9939-s2.xlsx]

## Sheet: Sheet1
% Fennoscandian freshwater forcing control on Greenland hydroclimate shifts at the onset of the Younger Drays
% Francesco Muschitiello, Francesco S. R. Pausata, Jenny E. Watson, Rienk H. Smittenberg, Abubakr A. M. Salih, Stephen J. Brooks, Nicki J. Whitehouse, Artemis Karlatou-Charalampopoulou, Barbara Wohlfarth
% Corresponding author is Francesco Muschitiello. Email: francesco.muschitiello@geo.su.se
%
%
% Comments:
% (*) = errors as 95.4% marginal confidence intervals
% (**) = based on chironomid analysis; root-mean-squared-error of prediction of the 2-component WA-PLS inference model is 1.12°C
%
	OxCal model			Bacon model															n-alkane concentration in μg/g sediment dry-weight
Mid depth (cm)	Median age (years BP)	max age (years BP)*	min age (years BP)*	Median age (years BP)	Weighted-mean age (years BP)	max age (years BP)*	min age (years BP)*	Tjul (°C)**	δD n-C21 (‰)	stdev	δD n-C23 (‰)	stdev	δD n-C27 (‰)	stdev	δD n-C29 (‰)	stdev	δD n-C31 (‰)	stdev	n-C21	n-C23	n-C27	n-C29	n-C31
278.5	9743	9829	9657	9848.15	9837.5	9921	9702.95		-214.3	8.38	-217.26	4.38	-227.65	3.73	-240.67	5.52	-237.48	2.6	34.15	83.69	97.05	65.23	43.98
283.5	9972	10064	9880	10077.5	10070	10158.9	9926.45		-213.9	6.67	-222.04	12.11	-227.27	5.53	-239	4.21	-235.79	2.04	36.02	93.84	112.24	70.41	41.64
288.5	10201.2	10291.5	10111	10273.8	10270.6	10368.5	10144.2		-206.6	4.3	-219.36	12.35	-223.84	6.54	-228.64	1.83	-219.23	3.17	43.22	83.96	86.54	49.92	39.72
293.5	10431.5	10511.5	10351.5	10473.7	10471.7	10560.4	10366.3		-210.9	5.21	-217.58	6.33	-223.49	4.13	-231.71	3.96	-233.41	4.06	37.11	121.85	124.99	66.77	37.81
298.5	10662	10723.5	10600.5	10676	10674.6	10742.9	10596.8		-209.9	7.8	-203.52	1.44	-216.51	6.86	-222.37	3.28	-211.54	6.43	75.53	181.04	150.72	60.23	45.63
303.5	10902.5	10970.5	10834.5	10904.3	10906.5	11005.2	10818.3		-210.2	3.21	-217.23	3.3	-226.74	4.45	-227.36	1.97	-229.05	0.55	78.45	221.58	395.82	135.73	67.37
308.5	11158.2	11207.5	11109	11161	11160.5	11224.8	11091		-219.3	4.56	-220.65	2.82	-230.32	5.21	-229.76	3.88	-227.52	7.55	17.68	269.13	599.55	181.02	77.83
311.5	11304.2	11353.5	11255	11307	11309	11371	11256.2		-235.8	5.76	-218.51	6.72	-224.97	6.53	-229.83	4.53	-230.69	4.6	101.01	313.17	645.18	227.28	95.53
312.5	11351	11405.5	11296.5	11352.4	11354.7	11425.1	11292.6		-239.6	2.21	-214.67	3.32	-223.25	4.35	-229.12	4.03	-231.25	3.55	96.28	332.65	650.52	242.97	101.2
313.5	11398	11457	11339	11398.3	11400.6	11478.5	11330.8		-242	5.16	-212.71	6.33	-223.02	4.44	-228.25	4.58	-230.69	5.58	86.72	307.08	621.95	246.31	107
314.5	11445	11508	11382	11444.5	11446.6	11530.9	11371.1		-246.1	0.11	-211.52	4.53	-221.91	4.79	-229.94	4.28	-231.98	3.92	77.93	283.75	602.73	256.17	113.81
315.5	11492	11557.5	11426.5	11490.7	11492.6	11581.5	11412.3		-251.8	7.85	-211.44	8.08	-220.53	5.3	-232.95	4.9	-232.24	3.51	58.38	226.01	486.27	239.14	113.67
316.5	11538.8	11606	11471.5	11536.8	11538.8	11631.5	11453.8		-248.2	4.22	-209.18	3.88	-219.62	5.49	-233.09	4.55	-233.09	3.07	51.01	205.16	446.37	247.8	119.37
317.5	11585.8	11654.5	11517	11582.5	11585	11680	11497.5		-241.2	5	-210.04	8.71	-219.49	5.67	-232.94	4.84	-233.24	4.53	48.7	186.83	356.56	219.61	100.75
318.5	11632.8	11702.5	11563	11628.3	11631.2	11727	11544		-246.1	8.63	-214.06	7.16	-219.62	4.36	-233.91	4.07	-236.08	5.53	43.75	163.25	314.19	216.16	95.41
319.5	11679.5	11749.5	11609.5	11674	11677.5	11772.9	11593.2	12.08	-246	2.83	-219.44	5.65	-219.51	1.7	-230.03	4.54	-231.44	2.65	48.2	174.09	292.6	181.18	71.41
320.5	11724.8	11795.5	11654	11719.5	11722.4	11818.9	11638.2	12.05	-252.4	4.83	-222.97	5.04	-217.51	2.64	-228.36	3.7	-234.34	2.82	44.76	164.97	278.07	172.51	71.56
321.5	11768.8	11841	11696.5	11762.9	11765.2	11863.9	11677	11.8	-254.5	1.35	-226.82	6.21	-214.55	2.43	-223.82	2.92	-233.86	3.37	40.62	165.01	266.97	149.19	61.93
322.5	11813.2	11887	11739.5	11805.9	11808	11906.5	11717.5	11.01	-271.6	5.86	-235.49	4.98	-212.25	4.31	-221	3.57	-234.53	4.02	36.71	124.51	202.75	108.98	42
323.5	11857.8	11932.5	11783	11849.5	11850.9	11949.8	11758.9	9.79	-275	4.28	-240.37	4.91	-213.34	3.42	-220.51	3.9	-234.71	3.84	38.03	130.81	230.47	117.4	43.97
324.5	11902.5	11977.5	11827.5	11892.5	11893.8	11992.2	11800.5	8.88	-272.7	5.07	-237.7	5.32	-216.08	2.94	-223.27	5.01	-238.96	4.05	35.25	118.5	220.31	120.81	44.98
325.5	11947.2	12022	11872.5	11935.7	11936.8	12033.2	11843.6	9.35	-266.5	3	-236.4	6	-219.28	2.21	-226.53	4.45	-236.94	3.14	44.55	133.51	218.44	115.81	44.19
326.5	11992.8	12067.5	11918	11978.9	11979.9	12075.7	11888.1	9.52	-267.3	7.38	-235.17	3.54	-221.18	2.48	-228.56	2.29	-240.28	2.28	50.99	150.73	223.53	120.42	44.96
327.5	12039.5	12115	11964	12024.4	12025.1	12120.7	11933.8	8.79	-266.3	3.53	-237.05	4.36	-226.78	3.32	-232.24	2.45	-243.91	2.8	54.35	161.88	210.34	103.75	41.68
328.5	12087.2	12163.5	12011	12071.7	12072.4	12168.2	11979.5	9.37	-262.6	0.64	-236.15	2.65	-224.92	2.6	-232.94	2.81	-243.05	2.48	50.76	150.79	193.08	102.43	43.07
329.5	12135.5	12212.5	12058.5	12119.6	12119.8	12217.7	12024	9.93	-271.1	4	-238	3.21	-226.13	1.72	-231.83	2.24	-245.31	2.72	58.47	166.38	243.48	139.38	56.97
330.5	12182.5	12261	12104	12169.6	12167.5	12266.5	12067.2	8.68	-268.3	2.23	-238.05	3.12	-223.19	2.26	-232.67	3.06	-245	2.27	57.16	157.93	244.01	144.07	60.41
331.5	12229	12308.5	12149.5	12222.2	12216.7	12313.8	12109	9.79	-270.2	1.66	-240.79	1.97	-225.37	2.08	-234.45	2.93	-247.37	2.76	47.18	138.98	233.34	136.07	55.38
332.5	12276.2	12353.5	12199	12274.9	12267	12359	12152	9.11	-262.5	1.4	-238.02	3.1	-224.76	2.28	-233.5	3.32	-246.8	2.58	40.35	129.75	220.37	129.41	54.83
333.5	12324.5	12400	12249	12327.3	12317.8	12401.2	12198.2	9.09	-260.2	4.09	-235.42	6.73	-222.26	6.3	-229.88	4.43	-245.26	5.31	38.93	133.4	214.35	125.94	54.53
334.5	12373.5	12447.5	12299.5	12381.6	12369.4	12448.2	12247.2	9.82	-255.4	5.25	-235.12	7.25	-221.77	5.94	-230.06	5.44	-247.15	3.09	37.93	120.64	176.58	97.93	41.98
335.5	12422.5	12491.5	12353.5	12431.5	12419.2	12496.8	12298	9.23	-252.7	4.12	-233.1	5.73	-222.88	4.21	-228.92	6.77	-245.18	3.82	41.99	140.52	191.25	100.98	45.14
336.5	12471	12534	12408	12476.1	12466.3	12539.6	12350.8	8.23	-257.2	5.64	-233.77	6.89	-224.26	5.94	-232.69	5.04	-247.39	4.62	52.65	165.64	227.16	122.38	60.22
337.5	12520.5	12578.5	12462.5	12520.8	12512.9	12579.5	12403.4	9.04	-257.5	5.67	-234.16	6.26	-225.25	6.86	-237.37	5.98	-248.39	4.26	58.32	187.49	228.28	137.65	79.06
338.5	12570.5	12626.5	12514.5	12568.3	12562	12626.3	12451	9.85	-255.1	4.96	-231.64	7.05	-225.31	5.93	-239.25	5.07	-248.62	5.75	67.98	226.29	250.87	152.45	97.57
339.5	12617	12675	12559	12615.3	12610.6	12680	12497	9.99	-245.5	4.04	-227.67	7	-224.74	5.48	-236.97	5.84	-244.37	4.1	77.89	288.54	270.96	145.56	89.44
340.5	12660.8	12722	12599.5	12658.8	12655.5	12731.2	12546.8	10.46	-238.7	2.7	-223.27	6.83	-224.89	6.03	-237.21	7.44	-243.75	5.16	77.38	293.62	266.94	135.88	84.47
341.5	12705	12767.5	12642.5	12701.6	12699.9	12780.9	12598.1	10.98	-223.3	2.55	-216.51	3.39	-220.24	4.33	-226.55	4.84	-235.73	3.5	105.69	432.71	375.99	185.55	117.94
342.5	12749.8	12812.5	12687	12744.6	12744.4	12828.9	12648.2	10.86	-237	5.63	-219.26	5.36	-219.95	3.76	-227.38	3.84	-234.7	4.23	62.56	229.29	255.96	141.07	89.58
343.5	12794.8	12857.5	12732	12788.1	12789	12875	12698.7	10.22	-247.6	4.36	-222.2	6.26	-220.74	3.78	-226.07	3.93	-233.77	3.22	48.24	149.8	202.49	112.77	71.91
344.5	12841.8	12904.5	12779	12833.1	12834.6	12920.6	12750.4	10.4	-249.1	3.46	-221.22	2.23	-218.38	4.4	-223.16	3.37	-230.86	4.77	25.62	78.7	104.61	60.15	34.26
345.5	12890.8	12952.5	12829	12883.2	12883.9	12966.8	12801	11.03	-249.7	5.92	-224.23	4.42	-216.33	3.9	-223.45	3.91	-232.81	3.87	38.71	109.85	154.99	89.62	47.97
346.5	12940.8	13000.5	12881	12938.4	12936.8	13013.4	12852.1	10.7	-247.4	5.49	-221.61	5.25	-217.4	5.31	-224.15	4.45	-233.37	4.62	37.79	103.69	147.4	85.43	51.48
347.5	12989	13045	12933	12995.5	12991.4	13061.1	12906.6	11.51	-242.2	4.69	-218.54	1.68	-216.18	5.67	-224.48	3.37	-234.88	2.68	30.61	92.52	127.26	73.61	45.53
348.5	13035	13087.5	12982.5	13045.7	13041.1	13104.4	12961.1	10.99	-230.1	1.74	-215.32	5.49	-217.99	3.81	-226.62	6.66	-232.54	2.96	31.34	101.16	128.28	75.82	46.47
349.5	13082.2	13133.5	13031	13089.2	13086.8	13146.8	13014.1	10.26	-224.1	6.95	-209.6	6.05	-216.75	3.97	-225.3	4.86	-233.61	3.35	47.44	152.39	169.58	94.12	57.49
350.5	13127.5	13179	13076	13134.6	13134	13195.4	13065.6	11.8	-220.7	3.94	-207.64	3.81	-216.75	5.9	-223.14	4.99	-231.78	4.73	47.65	152.96	168.51	86.62	46.16
351.5	13170.2	13223.5	13117	13178.5	13178.8	13243	13111.9	12.41	-214.1	7.84	-208.73	3.48	-217.8	4.51	-225.28	4.9	-228.51	3.13	58	171.78	184.1	95.63	50.1
352.5	13215.8	13270	13161.5	13220.8	13221.5	13287.7	13154.8	12.39	-219.1	4.75	-205.37	4.21	-214.99	5.17	-221.33	3.1	-229.55	2.43	45.67	170.07	175.52	79.62	42.54
353.5	13263.5	13317	13210	13266.4	13267.7	13333.6	13200.8	12.76
354.5	13310.5	13362.5	13258.5	13313.6	13315	13379.9	13251.3	12.42
355.5	13355.5	13407	13304	13358.1	13359.3	13423	13299.1	11.9	-213	6.25	-201.31	3.63	-215.25	4.8	-224.59	4.13	-233.34	3.82	43.64	152.11	141.88	67.81	33.02
356.5	13400	13452	13348	13401.2	13401.8	13462.8	13341.2	11.26
357.5	13445.2	13499	13391.5	13443.3	13443.8	13504.8	13381.9	10.38
358.5	13490.2	13546.5	13434	13483.8	13485.5	13550.6	13424	9.71
359.5	13535.2	13594.5	13476	13525.2	13528.1	13597.5	13466.7	10.1
360.5	13581	13642.5	13519.5	13569.2	13572.2	13646	13508.7	10.31	-226.6	11.41	-200.5	5.73	-211.98	8.73	-224.65	8.51	-227.92	7.96	40.96	101.99	103.11	59.76	30.49
361.5	13627	13690.5	13563.5	13616	13618.4	13693.8	13551	10.28
362.5	13673.8	13738	13609.5	13665	13666.6	13740.2	13594.9	10.24
363.5	13721.2	13788	13654.5	13715.5	13715.5	13784.9	13640.3	10.48
364.5	13769.5	13840.5	13698.5	13766.8	13765.8	13837	13685.4	9.17	-222.7	6.13	-204.77	6.38	-207.87	5.92	-221.4	6.39	-226.49	7.06	27.08	96.02	73.05	50.88	15.29
365.5	13818	13892	13744	13818.2	13817.5	13896.3	13730.6	9.79
366.5	13866.5	13944	13789	13870.2	13869.6	13952.7	13777.6	9.95
367.5	13916.2	13996	13836.5	13923.2	13922	14006.9	13824.8	9.45
368.5	13967	14050	13884	13976.7	13975.2	14063.3	13873.1	8.49	-209.5	8.01	-199.02	6.63	-213.17	8.55	-227.96	6.01	-226.61	5.57	22.18	77.6	35.55	27.39	11.7
